# Supplementary material for: Stochastic Dynamic Mass Spectrometric Quantitative and Structural Analyses of Pharmaceutics and Biocides in Biota and Sewage Sludge
Source: Int J Mol Sci. 2023 Mar 27;24(7):6306. doi: 10.3390/ijms24076306 (PMC10094044; doi:10.3390/ijms24076306)
Supplement: Supplementary file 1 [file ijms-24-06306-s001.zip]

Archive with 1 entries (1 files):
- ijms-2292505-supplementary.pdf
